# Supplementary material for: Automated Development of an Accurate Diffusion Database in Fcc AlCoCrFeNi High-Entropy Alloys from a Big Dataset of Composition Profiles
Source: Materials (Basel). 2022 Apr 30;15(9):3240. doi: 10.3390/ma15093240 (PMC9102832; doi:10.3390/ma15093240)
Supplement: Supplementary file 1 [file materials-15-03240-s001.zip]

Archive with 1 entries (1 files):
- materials-1645802-supplementary.pdf
